# Supplementary material for: Efficacy and safety of intraoperative hyperthermic intraperitoneal chemotherapy for locally advanced colorectal cancer (HIPECT4): final analysis of randomized clinical trial
Source: BJS Open. 2026 Mar 27;10(2):zrag002. doi: 10.1093/bjsopen/zrag002 (PMC13023033; doi:10.1093/bjsopen/zrag002)
Supplement: zrag002_Supplementary_Data [file zrag002_supplementary_data.zip]

Archive with 3 entries (3 files):
- Consort Flow Chart.docx
- CONSORT-2010-Checklist-MS-Word.doc
- Supplementary_material.docx
